# Supplementary material for: Early recovery of proteasome activity in cells pulse-treated with proteasome inhibitors is independent of DDI2
Source: eLife. 2024 Apr 15;12:RP91678. doi: 10.7554/eLife.91678 (PMC11018354; doi:10.7554/eLife.91678)
Supplement: Figure 1—source data 4. — Additional lanes demonstrate that the knockdown of DDI2 is maintained throughout the experiment. [file elife-91678-fig1-data4.zip]

Archive with 2 entries (2 files):
- Fig1_source4.pdf
- __MACOSX/._Fig1_source4.pdf
