# Supplementary material for: Early recovery of proteasome activity in cells pulse-treated with proteasome inhibitors is independent of DDI2
Source: eLife. 2024 Apr 15;12:RP91678. doi: 10.7554/eLife.91678 (PMC11018354; doi:10.7554/eLife.91678)
Supplement: Figure 3—figure supplement 1—source data 1. [file elife-91678-fig3-figsupp1-data1.xlsx]

## Sheet: PSMB5
hrs after	% untranslated		% untranslated		mRNA
Btz removal	rep1	rep2	rep1	rep2
0	0.4	1	99.6	99
1		0.8		99.2
2	0.1	0.2	99.9	99.8
5	0.6	1.1	99.4	98.9
8	0.5	0.7	99.5	99.3
12	0.3		99.7
ctrl	2.6	1	97.4	99
(no treatment)

## Sheet: PSMB7
hrs after	% untranslated			% translated		mRNA
Btz removal	rep1	rep2	rep3	rep1	rep2	rep3
0		1.9		96.4	98.1
1	3.6	1.4			98.6
2	1.3	0.4		98.7	99.6
5	3.8	1.6		96.2	98.4
8	2.9	0.9		97.1	99.1
12	1.1			98.9
ctrl	1.2	2.3	0.1	98.8	97.7	99.9
(no treatm)

## Sheet: PSMB6
hrs after	% untranslated			% translated		NRNA
Btz removal	rep1	rep2	rep3	rep1	rep2	rep3
0	11.6	2.6		88.4	97.4
1		1.4			98.6
2	6.4	0.4		93.6	99.6
5	14.8	2.3		85.2	97.7
8	18.7	1.1		81.3	98.9
12	15.8			84.2
ctrl	3.6	1.7	0.2	96.4	98.3	99.9
(no treatment)
