# Supplementary material for: Early recovery of proteasome activity in cells pulse-treated with proteasome inhibitors is independent of DDI2
Source: eLife. 2024 Apr 15;12:RP91678. doi: 10.7554/eLife.91678 (PMC11018354; doi:10.7554/eLife.91678)
Supplement: Figure 4—source data 1. [file elife-91678-fig4-data1.txt]

time (h)	PSMD11	PSMD11	PSMD11	PSMD12	PSMD12	PSMD12	PSMD3	PSMD3	PSMD3	PSMC6	PSMC6	PSMC6	PSMD6	PSMD6	PSMD6	ADRM1	ADRM1	ADRM1	PSMD5	PSMD5	PSMD5	PSMD4-2	PSMD4-2	PSMD4-2	PSMB7	PSMB7	PSMB7	PSME2	PSME2	PSME2	PSMD13	PSMD13	PSMD13	PSMD14	PSMD14	PSMD14	PSMB1	PSMB1	PSMB1	PSMA1	PSMA1	PSMA1	PSMA5	PSMA5	PSMA5	PSMB4	PSMB4	PSMB4	PSMC5
	Rep1	Rep2	Rep3	Rep1	Rep2	Rep3	Rep1	Rep2	Rep3	Rep1	Rep2	Rep3	Rep1	Rep2	Rep3	Rep1	Rep2	Rep3	Rep1	Rep2	Rep3	Rep1	Rep2	Rep3	Rep1	Rep2	Rep3	Rep1	Rep2	Rep3	Rep1	Rep2	Rep3	Rep1	Rep2	Rep3	Rep1	Rep2	Rep3	Rep1	Rep2	Rep3	Rep1	Rep2	Rep3	Rep1	Rep2	Rep3	Rep1
0	100.0	100.0	100.0	100.0	100.0	100.0	100.0	100.0	100.0	100.0	100.0	100.0		100.0	100.0	100.0	100.0	100.0	100.0		100.0	100.0	100.0	100.0		100.0	100.0		100.0	100.0	100.0	100.0	100.0		100.0	100.0	100.0	100.0	100.0		100.0	100.0		100.0	100.0		100.0	100.0	100.0
1	118.0	102.1	105.7	103.5	100.9	96.2	98.5	94.5	102.0	93.6	101.5	113.0		81.5	101.1	97.4	119.5	91.2	108.5		110.4	86.2	106.4	106.8		92.6	76.4		108.0	110.4	113.7	97.0	99.4		65.8	71.0	73.1	73.9	83.9		85.9	87.7		69.3	76.6		60.7	60.0
2	95.6	106.6	99.0	100.0	92.7	96.7	104.3	83.7	101.9	108.5	101.9	110.9		96.5	89.2	85.8	93.8	99.7	95.7		91.8	78.5	98.8	89.3		88.0	87.9		98.7	107.5	109.2	87.6	95.6		55.0	49.4	63.5	62.1	72.5		81.7	81.9		54.1	68.7		60.5	53.0
4	92.0	98.1	95.2	114.3	114.9	106.0	110.0	108.4	98.0	101.4	96.2	104.0		93.1	101.3	91.1	88.4	84.5			118.1	109.3	95.3	93.5		111.1	84.1		113.9	114.5	103.6	108.0	94.5		49.2	50.9	63.5	71.8	68.1		72.6	75.3		35.2	44.3		49.5	56.4	63.9
8	91.4	109.5	90.6	105.8	96.3	103.4	98.1	97.2	103.8	117.0	102.9	96.1		107.1	81.0	73.3	70.1	87.8			110.5	100.0	92.7	82.2		128.2	89.1		103.9	113.6	92.4	99.8	98.7		50.9	45.4	72.9	68.0	67.9		72.0	76.2		42.9	51.3		57.5	55.7	61.3
16	105.5	110.6	100.0	107.9	127.5	116.4	97.7	108.7	114.3	98.2	90.8	103.5		103.5	102.5	69.7	60.5				112.6	90.2	89.3	98.5		116.3	79.0		115.5	124.1	110.4	107.0	104.2		48.9	46.1		71.0	72.0		69.0	72.7		29.0	32.8		59.7	58.3
32	98.8	112.1	101.6	97.4	105.6	110.2	90.2	93.7	111.7	104.9	92.0	96.0		108.9	99.8	54.7	46.4				116.5	66.5	73.4	75.5		138.9	105.8		110.5	113.8	109.7	97.9	105.9		46.7	47.4		70.0	75.5		67.8	75.1		33.4	41.7		68.1	64.8
[truncated: 56 more columns]
